# Supplementary material for: Rational Design and Virtual Screening of Antimicrobial Terpene-Based Leads from Marrubium vulgare Essential Oil: Structure-Based Optimization for Food Preservation and Safety Applications
Source: Foods. 2026 Feb 4;15(3):541. doi: 10.3390/foods15030541 (PMC12897207; doi:10.3390/foods15030541)
Supplement: Supplementary file 1 [file foods-15-00541-s001.zip]

Archive with 2 entries (2 files):
- foods-4105032-supplementary.pdf
- Supplementary Data File S2.csv
