# Supplementary material for: Rational Design and Virtual Screening of Antimicrobial Terpene-Based Leads from Marrubium vulgare Essential Oil: Structure-Based Optimization for Food Preservation and Safety Applications
Source: Foods. 2026 Feb 4;15(3):541. doi: 10.3390/foods15030541 (PMC12897207; doi:10.3390/foods15030541)
Supplement: Supplementary file 1 [file foods-15-00541-s001.zip › Supplementary Data File S2.csv]

Title,"Rank","Best_Off_Target","Consensus_Confidence","Final_Score","HBA","HBD","LogP","MW","TPSA","True_Ligand_Efficiency","Compound_Class","Source File Index","On_Target_Score","Selectivity_Index","RotBonds","Linker_Type","ZBG","chiral flag","State Penalty","PDB ID","XP GScore","docking score","glide emodel","glide gscore","IFDScore","Prime Energy"
Thymol-Phe-Trp-Phosphinic,11,-6.318,0.7,-9.359,6,4,3.399,519.514,134.71,0.266,"scaffold_derived",1,-9.734,1.414,13,"Ester","Phosphinic",TRUE,0.0755,"3DBK",-15.273,-15.198,-143.009,-15.273,-704.23,-13779.1
Pinene-Leu-Trp-Phosphinic,10,-5.805,0.7,-9.426,5,3,3.562,485.541,114.48,0.291,"scaffold_derived",2,-8.701,1.458,12,"Ester","Phosphinic",TRUE,0.0754,"3DBK",-15.858,-15.783,-160.624,-15.858,-704.13,-13765.3
Carvacrol-Leu-Trp-Phosphinic,7,-5.223,0.7,-9.681,6,4,4.017,513.551,134.71,0.276,"scaffold_derived",3,-7.667,0.739,14,"Ester","Phosphinic",TRUE,0.0754,"3DBK",-15.532,-15.456,-144.322,-15.532,-703.64,-13762.1
Carvacrol-Leu-Trp-Phosphinic,7,-5.223,0.7,-9.681,6,4,4.017,513.551,134.71,0.276,"scaffold_derived",4,-7.667,0.739,14,"Ester","Phosphinic",TRUE,0.0754,"3DBK",-15.179,-15.104,-142.349,-15.179,-702.98,-13755.9
Thymol-Phe-Trp-Phosphinic,11,-6.318,0.7,-9.359,6,4,3.399,519.514,134.71,0.266,"scaffold_derived",5,-9.734,1.414,13,"Ester","Phosphinic",TRUE,0.0755,"3DBK",-14.886,-14.81,-140.943,-14.886,-702.89,-13760.1
Pinene-Leu-Trp-Phosphinic,10,-5.805,0.7,-9.426,5,3,3.562,485.541,114.48,0.291,"scaffold_derived",6,-8.701,1.458,12,"Ester","Phosphinic",TRUE,0.0754,"3DBK",-15.335,-15.26,-114.68,-15.335,-702.83,-13749.9
Pinene-Leu-Trp-Phosphinic,10,-5.805,0.7,-9.426,5,3,3.562,485.541,114.48,0.291,"scaffold_derived",7,-8.701,1.458,12,"Ester","Phosphinic",TRUE,0.0754,"3DBK",-14.974,-14.899,-141.733,-14.974,-702.75,-13755.5
Carvacrol-Leu-Trp-Phosphinic,7,-5.223,0.7,-9.681,6,4,4.017,513.551,134.71,0.276,"scaffold_derived",8,-7.667,0.739,14,"Ester","Phosphinic",TRUE,0.0754,"3DBK",-14.908,-14.832,-142.21,-14.908,-702.74,-13756.7
Thymol-Phe-Trp-Phosphinic,11,-6.318,0.7,-9.359,6,4,3.399,519.514,134.71,0.266,"scaffold_derived",9,-9.734,1.414,13,"Ester","Phosphinic",TRUE,0.0755,"3DBK",-13.96,-13.884,-152.729,-13.96,-702.72,-13775.2
Thymol-Phe-Trp-Phosphinic,11,-6.318,0.7,-9.359,6,4,3.399,519.514,134.71,0.266,"scaffold_derived",10,-9.734,1.414,13,"Ester","Phosphinic",TRUE,0.0755,"3DBK",-14.848,-14.773,-108.864,-14.848,-702.51,-13753.3
Thymol-Phe-Trp-Phosphinic,11,-6.318,0.7,-9.359,6,4,3.399,519.514,134.71,0.266,"scaffold_derived",11,-9.734,1.414,13,"Ester","Phosphinic",TRUE,0.0755,"3DBK",-14.81,-14.734,-116.431,-14.81,-702.3,-13749.8
Carvacrol-Leu-Trp-Phosphinic,7,-5.223,0.7,-9.681,6,4,4.017,513.551,134.71,0.276,"scaffold_derived",12,-7.667,0.739,14,"Ester","Phosphinic",TRUE,0.0754,"3DBK",-13.726,-13.651,-137.141,-13.726,-702.01,-13765.7
Pinene-Leu-Trp-Phosphinic,10,-5.805,0.7,-9.426,5,3,3.562,485.541,114.48,0.291,"scaffold_derived",13,-8.701,1.458,12,"Ester","Phosphinic",TRUE,0.0754,"3DBK",-14.315,-14.24,-120.074,-14.315,-702.01,-13753.8
Carvacrol-Leu-Trp-Phosphinic,7,-5.223,0.7,-9.681,6,4,4.017,513.551,134.71,0.276,"scaffold_derived",14,-7.667,0.739,14,"Ester","Phosphinic",TRUE,0.0754,"3DBK",-13.853,-13.778,-136.515,-13.853,-701.79,-13758.7
Thymol-Phe-Trp-Phosphinic,11,-6.318,0.7,-9.359,6,4,3.399,519.514,134.71,0.266,"scaffold_derived",15,-9.734,1.414,13,"Ester","Phosphinic",TRUE,0.0755,"3DBK",-13.248,-13.173,-124.036,-13.248,-701.65,-13768
3DBK_ligand_ref,2,-7.486,0.7,-11.314,11,5,-1.479,583.531,224.61,0.294,"reference",16,-10.795,1.445,,"","",TRUE,0.0014,"3DBK",-13.174,-13.173,-114.421,-13.174,-701.59,-13768.3
Pinene-Leu-Trp-Phosphinic,10,-5.805,0.7,-9.426,5,3,3.562,485.541,114.48,0.291,"scaffold_derived",17,-8.701,1.458,12,"Ester","Phosphinic",TRUE,0.0754,"3DBK",-14.815,-14.74,-117.026,-14.815,-701.59,-13735.4
Pinene-Leu-Trp-Phosphinic,10,-5.805,0.7,-9.426,5,3,3.562,485.541,114.48,0.291,"scaffold_derived",18,-8.701,1.458,12,"Ester","Phosphinic",TRUE,0.0754,"3DBK",-14.648,-14.573,-127.504,-14.648,-701.45,-13736.1
Thymol-Leu-Trp-Butyl-Ester-Carboxylate,8,-5.253,0.7,-9.655,7,3,3.275,535.617,148.62,0.261,"scaffold_derived",19,-8.608,1.588,16,"Ester-Butyl","Carboxylate",TRUE,0.0019,"3DBK",-13.025,-13.023,-105.362,-13.025,-701.39,-13767.2
Thymol-Phe-Trp-Phosphinic,11,-6.318,0.7,-9.359,6,4,3.399,519.514,134.71,0.266,"scaffold_derived",20,-9.734,1.414,13,"Ester","Phosphinic",TRUE,0.0755,"3DBK",-13.808,-13.733,-102.547,-13.808,-701.35,-13750.9
Thymol-Leu-Trp-Butyl-Ester-Carboxylate,8,-5.253,0.7,-9.655,7,3,3.275,535.617,148.62,0.261,"scaffold_derived",21,-8.608,1.588,16,"Ester-Butyl","Carboxylate",TRUE,0.0019,"3DBK",-13.561,-13.559,-98.974,-13.561,-701.32,-13755.1
Carvacrol-Leu-Trp-Phosphinic,7,-5.223,0.7,-9.681,6,4,4.017,513.551,134.71,0.276,"scaffold_derived",22,-7.667,0.739,14,"Ester","Phosphinic",TRUE,0.0754,"3DBK",-14.428,-14.352,-134.463,-14.428,-701.26,-13736.7
Thymol-Phe-Trp-Phosphinic,11,-6.318,0.7,-9.359,6,4,3.399,519.514,134.71,0.266,"scaffold_derived",23,-9.734,1.414,13,"Ester","Phosphinic",TRUE,0.0755,"3DBK",-13.285,-13.209,-108.529,-13.285,-701.15,-13757.3
Pinene-Leu-Trp-Phosphinic,10,-5.805,0.7,-9.426,5,3,3.562,485.541,114.48,0.291,"scaffold_derived",24,-8.701,1.458,12,"Ester","Phosphinic",TRUE,0.0754,"3DBK",-14.218,-14.143,-125.904,-14.218,-701.15,-13738.6
Carvacrol-Leu-Trp-Phosphinic,7,-5.223,0.7,-9.681,6,4,4.017,513.551,134.71,0.276,"scaffold_derived",25,-7.667,0.739,14,"Ester","Phosphinic",TRUE,0.0754,"3DBK",-13.5,-13.424,-129.702,-13.5,-700.93,-13748.5
Carvacrol-Leu-Trp-Phosphinic,7,-5.223,0.7,-9.681,6,4,4.017,513.551,134.71,0.276,"scaffold_derived",26,-7.667,0.739,14,"Ester","Phosphinic",TRUE,0.0754,"3DBK",-13.651,-13.576,-140.078,-13.651,-700.91,-13745.2
Thymol-Leu-Trp-Butyl-Ester-Carboxylate,8,-5.253,0.7,-9.655,7,3,3.275,535.617,148.62,0.261,"scaffold_derived",27,-8.608,1.588,16,"Ester-Butyl","Carboxylate",TRUE,0.0019,"3DBK",-12.642,-12.64,-109.254,-12.642,-700.82,-13763.6
Thymol-Leu-Trp-Extended-Carboxylate,6,-5.76,0.7,-9.686,6,3,2.535,465.526,131.55,0.322,"scaffold_derived",28,-10.937,4.081,12,"Ester","Carboxylate",TRUE,0.0018,"3DBK",-14.225,-14.223,-100.978,-14.225,-700.8,-13731.5
Thymol-Phe-Trp-Phosphinic,11,-6.318,0.7,-9.359,6,4,3.399,519.514,134.71,0.266,"scaffold_derived",29,-9.734,1.414,13,"Ester","Phosphinic",TRUE,0.0755,"3DBK",-13.201,-13.126,-108.24,-13.201,-700.76,-13751.1
Thymol-Leu-Trp-Extended-Carboxylate,6,-5.76,0.7,-9.686,6,3,2.535,465.526,131.55,0.322,"scaffold_derived",30,-10.937,4.081,12,"Ester","Carboxylate",TRUE,0.0018,"3DBK",-13.638,-13.636,-92.25,-13.638,-700.38,-13734.8
Thymol-Leu-Trp-Extended-Carboxylate,6,-5.76,0.7,-9.686,6,3,2.535,465.526,131.55,0.322,"scaffold_derived",31,-10.937,4.081,12,"Ester","Carboxylate",TRUE,0.0018,"3DBK",-13.723,-13.722,-92.432,-13.723,-700.28,-13731
Carvacrol-Leu-Trp-Phosphinic,7,-5.223,0.7,-9.681,6,4,4.017,513.551,134.71,0.276,"scaffold_derived",32,-7.667,0.739,14,"Ester","Phosphinic",TRUE,0.0754,"3DBK",-13.114,-13.039,-110.488,-13.114,-700.26,-13743
Thymol-Leu-Trp-Extended-Carboxylate,6,-5.76,0.7,-9.686,6,3,2.535,465.526,131.55,0.322,"scaffold_derived",33,-10.937,4.081,12,"Ester","Carboxylate",TRUE,0.0018,"3DBK",-13.596,-13.595,-101.667,-13.596,-700.23,-13732.7
Thymol-Phe-Trp-Phosphinic,11,-6.318,0.7,-9.359,6,4,3.399,519.514,134.71,0.266,"scaffold_derived",34,-9.734,1.414,13,"Ester","Phosphinic",TRUE,0.0755,"3DBK",-12.663,-12.587,-110.605,-12.663,-700.23,-13751.4
Thymol-Leu-Trp-Extended-Carboxylate,6,-5.76,0.7,-9.686,6,3,2.535,465.526,131.55,0.322,"scaffold_derived",35,-10.937,4.081,12,"Ester","Carboxylate",TRUE,0.0018,"3DBK",-13.766,-13.764,-110.577,-13.766,-700.14,-13727.5
Alpha-Pinene-Phe-Pentyl-Phosphinic,13,-3.127,0.7,-9.19,5,1,3.68,417.462,86.66,0.331,"scaffold_derived",36,-7.055,1.235,12,"Ether-Pentyl","Phosphinic",TRUE,0.0368,"3DBK",-15.257,-15.22,-121.509,-15.257,-700.05,-13695.8
Thymol-Leu-Trp-Extended-Carboxylate,6,-5.76,0.7,-9.686,6,3,2.535,465.526,131.55,0.322,"scaffold_derived",37,-10.937,4.081,12,"Ester","Carboxylate",TRUE,0.0018,"3DBK",-13.527,-13.526,-102.716,-13.527,-700.01,-13729.7
Thymol-Leu-Trp-Extended-Carboxylate,6,-5.76,0.7,-9.686,6,3,2.535,465.526,131.55,0.322,"scaffold_derived",38,-10.937,4.081,12,"Ester","Carboxylate",TRUE,0.0018,"3DBK",-13.511,-13.509,-95.61,-13.511,-699.94,-13728.7
Thymol-Leu-Trp-Extended-Carboxylate,6,-5.76,0.7,-9.686,6,3,2.535,465.526,131.55,0.322,"scaffold_derived",39,-10.937,4.081,12,"Ester","Carboxylate",TRUE,0.0018,"3DBK",-13.049,-13.047,-120.374,-13.049,-699.75,-13734.1
Thymol-Leu-Trp-Extended-Carboxylate,6,-5.76,0.7,-9.686,6,3,2.535,465.526,131.55,0.322,"scaffold_derived",40,-10.937,4.081,12,"Ester","Carboxylate",TRUE,0.0018,"3DBK",-12.984,-12.983,-90.13,-12.984,-699.71,-13734.5
Thymol-Leu-Trp-Extended-Carboxylate,6,-5.76,0.7,-9.686,6,3,2.535,465.526,131.55,0.322,"scaffold_derived",41,-10.937,4.081,12,"Ester","Carboxylate",TRUE,0.0018,"3DBK",-13.042,-13.041,-91.679,-13.042,-699.62,-13731.6
Alpha-Pinene-Phe-Pentyl-Phosphinic,13,-3.127,0.7,-9.19,5,1,3.68,417.462,86.66,0.331,"scaffold_derived",42,-7.055,1.235,12,"Ether-Pentyl","Phosphinic",TRUE,0.0368,"3DBK",-15.014,-14.977,-116.033,-15.014,-699.62,-13692.1
Thymol-Leu-Trp-Butyl-Ester-Carboxylate,8,-5.253,0.7,-9.655,7,3,3.275,535.617,148.62,0.261,"scaffold_derived",43,-8.608,1.588,16,"Ester-Butyl","Carboxylate",TRUE,0.0019,"3DBK",-11.783,-11.781,-87.608,-11.783,-699.62,-13756.7
Thymol-Leu-Trp-Extended-Carboxylate,6,-5.76,0.7,-9.686,6,3,2.535,465.526,131.55,0.322,"scaffold_derived",44,-10.937,4.081,12,"Ester","Carboxylate",TRUE,0.0018,"3DBK",-12.874,-12.873,-99.882,-12.874,-699.61,-13734.8
Alpha-Pinene-Phe-Pentyl-Phosphinic,13,-3.127,0.7,-9.19,5,1,3.68,417.462,86.66,0.331,"scaffold_derived",45,-7.055,1.235,12,"Ether-Pentyl","Phosphinic",TRUE,0.0368,"3DBK",-13.973,-13.936,-111.19,-13.973,-699.61,-13712.8
3DBK_ligand_ref,2,-7.486,0.7,-11.314,11,5,-1.479,583.531,224.61,0.294,"reference",46,-10.795,1.445,,"","",TRUE,0.0014,"3DBK",-12.191,-12.19,-87.551,-12.191,-699.6,-13748.2
Thymol-Leu-Trp-Butyl-Ester-Carboxylate,8,-5.253,0.7,-9.655,7,3,3.275,535.617,148.62,0.261,"scaffold_derived",47,-8.608,1.588,16,"Ester-Butyl","Carboxylate",TRUE,0.0019,"3DBK",-11.846,-11.844,-82.411,-11.846,-699.58,-13754.6
Pinene-Leu-Trp-Phosphinic,10,-5.805,0.7,-9.426,5,3,3.562,485.541,114.48,0.291,"scaffold_derived",48,-8.701,1.458,12,"Ester","Phosphinic",TRUE,0.0754,"3DBK",-12.52,-12.445,-118.842,-12.52,-699.57,-13741
Thymol-Leu-Trp-Butyl-Ester-Carboxylate,8,-5.253,0.7,-9.655,7,3,3.275,535.617,148.62,0.261,"scaffold_derived",49,-8.608,1.588,16,"Ester-Butyl","Carboxylate",TRUE,0.0019,"3DBK",-11.921,-11.919,-100.962,-11.921,-699.56,-13752.8
Alpha-Pinene-Phe-Pentyl-Phosphinic,13,-3.127,0.7,-9.19,5,1,3.68,417.462,86.66,0.331,"scaffold_derived",50,-7.055,1.235,12,"Ether-Pentyl","Phosphinic",TRUE,0.0368,"3DBK",-14.232,-14.195,-115.979,-14.232,-699.44,-13704.1
Eugenol-Leu-Trp-Phosphinic,9,-5.724,0.7,-9.477,7,5,3.535,502.504,141.11,0.283,"scaffold_derived",51,-8.507,1.324,14,"Ether","Phosphinic",TRUE,3.3101,"3DBK",-12.281,-8.971,-120.75,-12.281,-699.42,-13742.7
6ESM_ligand_ref,1,-5.655,0.7,-12.286,6,0,2.877,420.486,89.49,0.41,"reference",52,,,,"","",TRUE,0.0045,"3DBK",-12.294,-12.289,-93.738,-12.294,-699.36,-13741.3
Alpha-Pinene-Phe-Pentyl-Phosphinic,13,-3.127,0.7,-9.19,5,1,3.68,417.462,86.66,0.331,"scaffold_derived",53,-7.055,1.235,12,"Ether-Pentyl","Phosphinic",TRUE,0.0368,"3DBK",-14.704,-14.667,-120.636,-14.704,-699.35,-13693
3DBK_ligand_ref,2,-7.486,0.7,-11.314,11,5,-1.479,583.531,224.61,0.294,"reference",54,-10.795,1.445,,"","",TRUE,0.0014,"3DBK",-11.044,-11.043,-110.429,-11.044,-699.21,-13763.3
Alpha-Pinene-Phe-Pentyl-Phosphinic,13,-3.127,0.7,-9.19,5,1,3.68,417.462,86.66,0.331,"scaffold_derived",55,-7.055,1.235,12,"Ether-Pentyl","Phosphinic",TRUE,0.0368,"3DBK",-14.869,-14.832,-114.952,-14.869,-699.13,-13685.1
Alpha-Pinene-Phe-Pentyl-Phosphinic,13,-3.127,0.7,-9.19,5,1,3.68,417.462,86.66,0.331,"scaffold_derived",56,-7.055,1.235,12,"Ether-Pentyl","Phosphinic",TRUE,0.0368,"3DBK",-14.482,-14.445,-116.011,-14.482,-699.06,-13691.6
Alpha-Pinene-Phe-Pentyl-Phosphinic,13,-3.127,0.7,-9.19,5,1,3.68,417.462,86.66,0.331,"scaffold_derived",57,-7.055,1.235,12,"Ether-Pentyl","Phosphinic",TRUE,0.0368,"3DBK",-14.224,-14.187,-112.291,-14.224,-699.03,-13696.2
Thymol-Leu-Trp-Butyl-Ester-Carboxylate,8,-5.253,0.7,-9.655,7,3,3.275,535.617,148.62,0.261,"scaffold_derived",58,-8.608,1.588,16,"Ester-Butyl","Carboxylate",TRUE,0.0019,"3DBK",-11.628,-11.626,-91.976,-11.628,-699.02,-13747.8
Alpha-Pinene-Phe-Pentyl-Phosphinic,13,-3.127,0.7,-9.19,5,1,3.68,417.462,86.66,0.331,"scaffold_derived",59,-7.055,1.235,12,"Ether-Pentyl","Phosphinic",TRUE,0.0368,"3DBK",-14.224,-14.187,-115.536,-14.224,-699,-13695.4
Alpha-Pinene-Phe-Pentyl-Phosphinic,13,-3.127,0.7,-9.19,5,1,3.68,417.462,86.66,0.331,"scaffold_derived",60,-7.055,1.235,12,"Ether-Pentyl","Phosphinic",TRUE,0.0368,"3DBK",-14.496,-14.459,-118.454,-14.496,-698.91,-13688.4
Alpha-Pinene-Phe-Pentyl-Phosphinic,13,-3.127,0.7,-9.19,5,1,3.68,417.462,86.66,0.331,"scaffold_derived",61,-7.055,1.235,12,"Ether-Pentyl","Phosphinic",TRUE,0.0368,"3DBK",-13.642,-13.605,-103.375,-13.642,-698.78,-13702.8
Alpha-Pinene-Phe-Pentyl-Phosphinic,13,-3.127,0.7,-9.19,5,1,3.68,417.462,86.66,0.331,"scaffold_derived",62,-7.055,1.235,12,"Ether-Pentyl","Phosphinic",TRUE,0.0368,"3DBK",-14.177,-14.141,-105.415,-14.177,-698.78,-13692.1
Thymol-Leu-Trp-Butyl-Ester-Carboxylate,8,-5.253,0.7,-9.655,7,3,3.275,535.617,148.62,0.261,"scaffold_derived",63,-8.608,1.588,16,"Ester-Butyl","Carboxylate",TRUE,0.0019,"3DBK",-11.354,-11.352,-96.374,-11.354,-698.62,-13745.3
6ESM_ligand_ref,1,-5.655,0.7,-12.286,6,0,2.877,420.486,89.49,0.41,"reference",64,,,,"","",TRUE,0.0045,"3DBK",-11.807,-11.803,-82.485,-11.807,-698.53,-13734.4
Thymol-Leu-Trp-Extended-Carboxylate,6,-5.76,0.7,-9.686,6,3,2.535,465.526,131.55,0.322,"scaffold_derived",65,-10.937,4.081,12,"Ester","Carboxylate",TRUE,0.0018,"3DBK",-11.269,-11.267,-78.934,-11.269,-698.42,-13743
Alpha-Pinene-Phe-Pentyl-Phosphinic,13,-3.127,0.7,-9.19,5,1,3.68,417.462,86.66,0.331,"scaffold_derived",66,-7.055,1.235,12,"Ether-Pentyl","Phosphinic",TRUE,0.0368,"3DBK",-13.782,-13.745,-104.249,-13.782,-698.41,-13692.6
Alpha-Pinene-Phe-Pentyl-Phosphinic,13,-3.127,0.7,-9.19,5,1,3.68,417.462,86.66,0.331,"scaffold_derived",67,-7.055,1.235,12,"Ether-Pentyl","Phosphinic",TRUE,0.0368,"3DBK",-13.635,-13.598,-111.626,-13.635,-698.32,-13693.6
Eugenol-Leu-Trp-Phosphinic,9,-5.724,0.7,-9.477,7,5,3.535,502.504,141.11,0.283,"scaffold_derived",68,-8.507,1.324,14,"Ether","Phosphinic",TRUE,3.3101,"3DBK",-10.544,-7.234,-126.944,-10.544,-698.3,-13755.1
Thymol-Leu-Trp-Extended-Carboxylate,6,-5.76,0.7,-9.686,6,3,2.535,465.526,131.55,0.322,"scaffold_derived",69,-10.937,4.081,12,"Ester","Carboxylate",TRUE,0.0018,"3DBK",-11.411,-11.409,-65.635,-11.411,-698.22,-13736.2
Alpha-Pinene-Phe-Pentyl-Phosphinic,13,-3.127,0.7,-9.19,5,1,3.68,417.462,86.66,0.331,"scaffold_derived",70,-7.055,1.235,12,"Ether-Pentyl","Phosphinic",TRUE,0.0368,"3DBK",-13.893,-13.856,-109.564,-13.893,-698.15,-13685.2
Alpha-Pinene-Phe-Pentyl-Phosphinic,13,-3.127,0.7,-9.19,5,1,3.68,417.462,86.66,0.331,"scaffold_derived",71,-7.055,1.235,12,"Ether-Pentyl","Phosphinic",TRUE,0.0368,"3DBK",-13.51,-13.473,-99.237,-13.51,-698.13,-13692.4
Thymol-Leu-Trp-Extended-Carboxylate,6,-5.76,0.7,-9.686,6,3,2.535,465.526,131.55,0.322,"scaffold_derived",72,-10.937,4.081,12,"Ester","Carboxylate",TRUE,0.0018,"3DBK",-11.365,-11.363,-81.029,-11.365,-698.06,-13733.8
Thymol-Leu-Trp-Butyl-Ester-Carboxylate,8,-5.253,0.7,-9.655,7,3,3.275,535.617,148.62,0.261,"scaffold_derived",73,-8.608,1.588,16,"Ester-Butyl","Carboxylate",TRUE,0.0019,"3DBK",-10.913,-10.911,-91.411,-10.913,-697.99,-13741.6
Alpha-Pinene-Phe-Pentyl-Phosphinic,13,-3.127,0.7,-9.19,5,1,3.68,417.462,86.66,0.331,"scaffold_derived",74,-7.055,1.235,12,"Ether-Pentyl","Phosphinic",TRUE,0.0368,"3DBK",-13.624,-13.587,-103.132,-13.624,-697.99,-13687.3
Alpha-Pinene-Phe-Pentyl-Phosphinic,13,-3.127,0.7,-9.19,5,1,3.68,417.462,86.66,0.331,"scaffold_derived",75,-7.055,1.235,12,"Ether-Pentyl","Phosphinic",TRUE,0.0368,"3DBK",-13.786,-13.749,-107.564,-13.786,-697.94,-13683
6ESM_ligand_ref,1,-5.655,0.7,-12.286,6,0,2.877,420.486,89.49,0.41,"reference",76,,,,"","",TRUE,0.0045,"3DBK",-12.29,-12.286,-81.144,-12.29,-697.86,-13711.4
Thymol-Leu-Trp-Butyl-Ester-Carboxylate,8,-5.253,0.7,-9.655,7,3,3.275,535.617,148.62,0.261,"scaffold_derived",77,-8.608,1.588,16,"Ester-Butyl","Carboxylate",TRUE,0.0019,"3DBK",-10.539,-10.537,-100.115,-10.539,-697.68,-13742.9
3DBK_ligand_ref,2,-7.486,0.7,-11.314,11,5,-1.479,583.531,224.61,0.294,"reference",78,-10.795,1.445,,"","",TRUE,0.0014,"3DBK",-10.374,-10.372,-87.409,-10.374,-697.57,-13744
6ESM_ligand_ref,1,-5.655,0.7,-12.286,6,0,2.877,420.486,89.49,0.41,"reference",79,,,,"","",TRUE,0.0045,"3DBK",-11.103,-11.099,-76.718,-11.103,-697.5,-13727.8
6ESM_ligand_ref,1,-5.655,0.7,-12.286,6,0,2.877,420.486,89.49,0.41,"reference",80,,,,"","",TRUE,0.0045,"3DBK",-10.78,-10.775,-98.004,-10.78,-697.26,-13729.5
6ESM_ligand_ref,1,-5.655,0.7,-12.286,6,0,2.877,420.486,89.49,0.41,"reference",81,,,,"","",TRUE,0.0045,"3DBK",-10.825,-10.821,-82.664,-10.825,-697.22,-13727.9
6ESM_ligand_ref,1,-5.655,0.7,-12.286,6,0,2.877,420.486,89.49,0.41,"reference",82,,,,"","",TRUE,0.0045,"3DBK",-11.191,-11.187,-77.669,-11.191,-697.16,-13719.4
3DBK_ligand_ref,2,-7.486,0.7,-11.314,11,5,-1.479,583.531,224.61,0.294,"reference",83,-10.795,1.445,,"","",TRUE,0.0014,"3DBK",-10.01,-10.009,-100.941,-10.01,-697.01,-13740
Thymol-Leu-Trp-Butyl-Ester-Carboxylate,8,-5.253,0.7,-9.655,7,3,3.275,535.617,148.62,0.261,"scaffold_derived",84,-8.608,1.588,16,"Ester-Butyl","Carboxylate",TRUE,0.0019,"3DBK",-8.363,-8.362,-99.353,-8.363,-696.88,-13770.3
Camphor-Phe-C3-Phosphinic,14,-4.601,0.7,-9.146,4,1,3.063,363.414,69.59,0.389,"scaffold_derived",85,-8.814,1.917,8,"Ether-C3","Phosphinic",TRUE,0.0585,"3DBK",-14.486,-14.428,-107.953,-14.486,-696.75,-13645.2
Camphor-Phe-C3-Phosphinic,14,-4.601,0.7,-9.146,4,1,3.063,363.414,69.59,0.389,"scaffold_derived",86,-8.814,1.917,8,"Ether-C3","Phosphinic",TRUE,0.0585,"3DBK",-14.093,-14.034,-110.341,-14.093,-696.74,-13652.9
Eugenol-Leu-Trp-Phosphinic,9,-5.724,0.7,-9.477,7,5,3.535,502.504,141.11,0.283,"scaffold_derived",87,-8.507,1.324,14,"Ether","Phosphinic",TRUE,3.3101,"3DBK",-9.395,-6.085,-89.489,-9.395,-696.57,-13743.5
Thymol-Leu-Trp-Extended-Carboxylate,6,-5.76,0.7,-9.686,6,3,2.535,465.526,131.55,0.322,"scaffold_derived",88,-10.937,4.081,12,"Ester","Carboxylate",TRUE,0.0018,"3DBK",-10.671,-10.669,-70.104,-10.671,-696.45,-13715.6
Thymol-Leu-Trp-Extended-Carboxylate,6,-5.76,0.7,-9.686,6,3,2.535,465.526,131.55,0.322,"scaffold_derived",89,-10.937,4.081,12,"Ester","Carboxylate",TRUE,0.0018,"3DBK",-9.786,-9.785,-53.907,-9.786,-696.34,-13731
Camphor-Phe-C3-Phosphinic,14,-4.601,0.7,-9.146,4,1,3.063,363.414,69.59,0.389,"scaffold_derived",90,-8.814,1.917,8,"Ether-C3","Phosphinic",TRUE,0.0585,"3DBK",-14.206,-14.148,-98.731,-14.206,-696.33,-13642.5
Camphor-Phe-C3-Phosphinic,14,-4.601,0.7,-9.146,4,1,3.063,363.414,69.59,0.389,"scaffold_derived",91,-8.814,1.917,8,"Ether-C3","Phosphinic",TRUE,0.0585,"3DBK",-13.849,-13.791,-95.384,-13.849,-696.32,-13649.4
6ESM_ligand_ref,1,-5.655,0.7,-12.286,6,0,2.877,420.486,89.49,0.41,"reference",92,,,,"","",TRUE,0.0045,"3DBK",-10.65,-10.646,-83.968,-10.65,-696.26,-13712.2
Camphor-Phe-C3-Phosphinic,14,-4.601,0.7,-9.146,4,1,3.063,363.414,69.59,0.389,"scaffold_derived",93,-8.814,1.917,8,"Ether-C3","Phosphinic",TRUE,0.0585,"3DBK",-13.717,-13.658,-104.977,-13.717,-696.11,-13647.8
Camphor-Phe-C3-Phosphinic,14,-4.601,0.7,-9.146,4,1,3.063,363.414,69.59,0.389,"scaffold_derived",94,-8.814,1.917,8,"Ether-C3","Phosphinic",TRUE,0.0585,"3DBK",-14.215,-14.156,-114.401,-14.215,-696.06,-13636.9
Eugenol-Leu-Trp-Phosphinic,9,-5.724,0.7,-9.477,7,5,3.535,502.504,141.11,0.283,"scaffold_derived",95,-8.507,1.324,14,"Ether","Phosphinic",TRUE,3.3101,"3DBK",-9.607,-6.297,-88.957,-9.607,-696.06,-13729
Camphor-Phe-C3-Phosphinic,14,-4.601,0.7,-9.146,4,1,3.063,363.414,69.59,0.389,"scaffold_derived",96,-8.814,1.917,8,"Ether-C3","Phosphinic",TRUE,0.0585,"3DBK",-13.62,-13.562,-105.725,-13.62,-695.99,-13647.3
Camphor-Phe-C3-Phosphinic,14,-4.601,0.7,-9.146,4,1,3.063,363.414,69.59,0.389,"scaffold_derived",97,-8.814,1.917,8,"Ether-C3","Phosphinic",TRUE,0.0585,"3DBK",-13.502,-13.443,-109.61,-13.502,-695.93,-13648.6
Thymol-Leu-Trp-Extended-Carboxylate,6,-5.76,0.7,-9.686,6,3,2.535,465.526,131.55,0.322,"scaffold_derived",98,-10.937,4.081,12,"Ester","Carboxylate",TRUE,0.0018,"3DBK",-10.169,-10.167,-76.205,-10.169,-695.92,-13715
Camphor-Phe-C3-Phosphinic,14,-4.601,0.7,-9.146,4,1,3.063,363.414,69.59,0.389,"scaffold_derived",99,-8.814,1.917,8,"Ether-C3","Phosphinic",TRUE,0.0585,"3DBK",-13.556,-13.498,-109.901,-13.556,-695.9,-13646.8
Camphor-Phe-C3-Phosphinic,14,-4.601,0.7,-9.146,4,1,3.063,363.414,69.59,0.389,"scaffold_derived",100,-8.814,1.917,8,"Ether-C3","Phosphinic",TRUE,0.0585,"3DBK",-13.742,-13.683,-112.83,-13.742,-695.76,-13640.4
Camphor-Phe-C3-Phosphinic,14,-4.601,0.7,-9.146,4,1,3.063,363.414,69.59,0.389,"scaffold_derived",101,-8.814,1.917,8,"Ether-C3","Phosphinic",TRUE,0.0585,"3DBK",-14.296,-14.238,-102.818,-14.296,-695.7,-13628
Thymol-Leu-Trp-Extended-Carboxylate,6,-5.76,0.7,-9.686,6,3,2.535,465.526,131.55,0.322,"scaffold_derived",102,-10.937,4.081,12,"Ester","Carboxylate",TRUE,0.0018,"3DBK",-9.844,-9.842,-91.323,-9.844,-695.56,-13714.3
Camphor-Phe-C3-Phosphinic,14,-4.601,0.7,-9.146,4,1,3.063,363.414,69.59,0.389,"scaffold_derived",103,-8.814,1.917,8,"Ether-C3","Phosphinic",TRUE,0.0585,"3DBK",-12.958,-12.899,-95.673,-12.958,-694.96,-13640.1
Eugenol-Leu-Trp-Phosphinic,9,-5.724,0.7,-9.477,7,5,3.535,502.504,141.11,0.283,"scaffold_derived",104,-8.507,1.324,14,"Ether","Phosphinic",TRUE,3.3101,"3DBK",-8.456,-5.146,-85.615,-8.456,-694.82,-13727.3
Camphor-Phe-C3-Phosphinic,14,-4.601,0.7,-9.146,4,1,3.063,363.414,69.59,0.389,"scaffold_derived",105,-8.814,1.917,8,"Ether-C3","Phosphinic",TRUE,0.0585,"3DBK",-12.948,-12.889,-102.889,-12.948,-694.67,-13634.3
Camphor-Phe-C3-Phosphinic,14,-4.601,0.7,-9.146,4,1,3.063,363.414,69.59,0.389,"scaffold_derived",106,-8.814,1.917,8,"Ether-C3","Phosphinic",TRUE,0.0585,"3DBK",-13.024,-12.965,-88.056,-13.024,-694.62,-13631.9
Camphor-Phe-C3-Phosphinic,14,-4.601,0.7,-9.146,4,1,3.063,363.414,69.59,0.389,"scaffold_derived",107,-8.814,1.917,8,"Ether-C3","Phosphinic",TRUE,0.0585,"3DBK",-13.023,-12.965,-92.224,-13.023,-694.44,-13628.4
6ESM_ligand_ref,1,-5.655,0.7,-12.286,6,0,2.877,420.486,89.49,0.41,"reference",108,,,,"","",TRUE,0.0045,"3DBK",-7.509,-7.505,-77.876,-7.509,-694.27,-13735.2
